# Supplementary material for: Faster Walking Speeds Require Greater Activity from the Primary Motor Cortex in Older Adults Compared to Younger Adults
Source: Sensors (Basel). 2023 Aug 3;23(15):6921. doi: 10.3390/s23156921 (PMC10422240; doi:10.3390/s23156921)
Supplement: Supplementary file 1 [file sensors-23-06921-s001.zip]

Archive with 1 entries (1 files):
- sensors-2444393-supplementary.pdf
